# Supplementary material for: Insights on the effects of antimicrobial and heavy metal usage on the antimicrobial resistance profiles of pigs based on culture-independent studies
Source: Vet Res. 2023 Feb 23;54:14. doi: 10.1186/s13567-023-01143-3 (PMC9951463; doi:10.1186/s13567-023-01143-3)
Supplement: Supplementary file 1 — Additional file 1. Methodologies used by studies investigating AMU and HMU associations with AMR in pig production. Table summarizing methodologies used by studies. [file 13567_2023_1143_MOESM1_ESM.xlsx]

## Sheet: Additional file 1
References	Methods used in sequencing studies	DNA extraction	Sequencing platform	Databases	qPCR targets	Associations investigated	Associations confirmed
Allen, et al. [57], 2011	Metagenomics	Phage DNA extraction protocol	Genome Sequencer FLX (Roche Diagnostics)	ARDB database	-	AMU-AMR	no
Looft, et al. [38], 2012	Metagenomics & quantitative PCR (qPCR)	Bead-beating method	454 Genome Sequencer FLX (Roche Diagnostics) / OpenArray Real-Time qPCR system (Applied Biosystems)	ARDB database	18 ARGs	AMU-AMR	yes
Looft, et al. [39], 2014	Metagenomics	UltraClean Soil DNA Isolation kit (Mo Bio Labratories, USA)	Genome Sequencer FLX (Roche Diagnostics)	In-house ARG database	-	AMU-AMR	yes
Mu, et al. [37], 2017	16S rRNA gene amplicon sequencing	Phenol-chloroform extraction	Illumina MiSeq	CARD (metagenomic prediction via PICRUSt)	-	AMU-AMR	yes
Munk, et al. [35], 2017	Metagenomics	QIAamp Fast DNA Stool Mini kit (Qiagen, USA)	Illumina HiSeq2500	ResFinder	-	AMU-AMR	yes
Johnson, et al. [58], 2017	Metatranscriptomics & metagenomics	PowerMag Microbiome RNA/DNA isolation kit (Mo Bio Laboratories, Inc. Canada); Phage DNA extraction protocol	Illumina HiSeq2000 / Genome Sequencer FLX (Roche Diagnostics)	Resfams (v1.2)	-	AMU-AMR	no
Munk, et al. [27], 2018	Metagenomics	QIAamp Fast DNA Stool Mini kit (Qiagen, Germany)	Illumina HiSeq3000 / HiSeq2500	ResFinder (2016-11-17)	-	AMU-AMR	yes
Joyce, et al. [19], 2019	Metagenomics	PowerSoil DNA extraction kit (Qiagen, UK)	Illumina HiSeq4000	SARG database (compromises ARDB & CARD)	-	AMR (no AMU/HMU)	N.S.
Wang, et al. [23], 2019	Metagenomics	Qiagen DNA extraction kit (Qiagen, Germany)	Illumina HiSeq3000	CARD (Aug 2019)	-	AMU-AMR	no
Van Gompel, et al. [28], 2019	Metagenomics	QIAamp Fast DNA Stool Mini kit (Qiagen, Germany)	Illumina HiSeq3000 / HiSeq2500	ResFinder (2016-11-17)	-	AMU-AMR	yes
Ghanbari, et al. [36], 2019	Metagenomics	QIAamp PowerFecal kit (Qiagen, UK)	Illumina NextSeq500	MEGARes	-	AMU-AMR	yes
Zeineldin, et al. [40], 2019	Metagenomics	PowerFecal DNA Isolation kit (Mo Bio Laboratories, USA)	Illumina MiSeq	MG-RAST (SEED subsystem)	-	AMU-AMR	no
Pollock, et al. [43], 2020	Metagenomics & qPCR	DNeasy PowerSoil kit (Qiagen, UK)	Illumina HiSeq4000 / MX3005P qPCR	MEGARes	Primer set of 36 ARGs	AMU-/HMU-AMR	AMU: no; HMU: yes
Mencía-Ares, et al. [30], 2020	Metagenomics	Stool DNA Purification kit (EURx, Poland)	Illumina NextSeq500	ResFinder (2019-08-28)	-	AMU-AMR	yes
Pieper, et al. [49], 2020	Metagenomics	QIAamp Fast DNA Stool Mini kit (Qiagen, Germany)	Illumina NextSeq500	CARD (v1.1.2)	-	HMU-AMR	yes
Chekabab, et al. [33], 2020	Metagenomics	Mag-Bind Universal Pathogen DNA kit (Omega-Bio-tek, Inc., USA)	Illumina HiSeq4000 / X Ten	CosmosID-curated antibiotic resistance database	-	AMU-AMR	yes
Holman, et al. [18], 2021	Metagenomics	QIAamp BiOstic Bacteremia DNA Kit (Qiagen, USA)	Illumina NovaSeq6000	CARD (v3.0.8)	-	AMR (no AMU/HMU)	N.S.
Suriyaphol, et al. [31], 2021	Metagenomics	QIAamp Fast DNA Stool Mini kit (Qiagen, Germany)	Illumina HiSeq2500	ResFinder (v3.2), ARG-ANNOT (v4), CARD (v2.0.3); integrated using ARGDIT	-	AMR (only AMU, no comparison)	N.S.
Chekabab, et al. [32], 2021	Metagenomics	Mag-Bind Universal Pathogen DNA kit (Omega-Bio-tek, Inc., USA)	Illumina HiSeq4000 / X Ten	CosmosID-curated antibiotic resistance database	-	AMU-AMR	yes
Li, et al. [29], 2022	Metagenomics	N.S. (retrieved from PRJEB11755; European Bioinformatics Institute)	Illumina MiSeq	BacMet, CARD	-	AMU-AMR	yes
References	Methods used in qPCR studies	DNA extraction	qPCR system	Databases	qPCR targets	Associations investigated	Associations confirmed
Looft, et al. [38], 2012	Metagenomics & qPCR	Bead-beating method	454 Genome Sequencer FLX (Roche Diagnostics) / OpenArray Real-Time qPCR system (Applied Biosystems)	ARDB database	18 ARGs	AMU-AMR	yes
Agga, et al. [45], 2015	Multiplex PCR & qPCR	QIAamp DNA Stool Mini kit (Qiagen, USA)	Multiplex PCR: Capillary gel electrophoresis in the QIAxcel system (Qiagen, USA); qPCR: Mx3005P Thermocycler (Stratagene Corporation, USA)	-	Multiplex PCR: 14 tet genes; qPCR: tet(A), tet(B), blaCMY-2, pcoD	AMU-/HMU-AMR	AMU: yes; HMU: yes
Johnson, et al. [46], 2016	qPCR	Bead-beating method	Fluidigm Access Array system (Fluidigm Corporation, USA)	-	26 ARGs and 23 MGEs	AMU-AMR	yes
Zhao, et al. [50], 2019	qPCR	PowerFecal DNA Isolation kit (Mo Bio Laboratories, USA)	WaferGen SmartChip Real-Time PCR system	-	Primer set of 285 ARGs, 8 transposase genes, 2 integron-integrase genes	AMU-/HMU-AMR	AMU: yes; HMU: yes
Zeineldin, et al. [44], 2019	qPCR	Commercially available DNA extraction kits (Mo Bio Laboratories, USA)	BioRad CFX Connect Real-Time system (Bio-Rad Laboratories, Inc., USA)	-	tet(O), tet(W), tet(C), blaCTX-M, sul1, sul2, ermB	AMU-AMR	yes
Xia, et al. [47], 2019	qPCR	PowerSoil DNA Isolation kit (Mo Bio Laboratories, USA) & PowerWater DNA Isolation kit (Mo Bio Laboratories, USA)	QuantStudio 7 Flex Real-Time PCR system	-	mcr-1	AMU-AMR	yes
Pollock, et al. [43], 2020	Metagenomics & qPCR	DNeasy PowerSoil kit (Qiagen, UK)	Illumina HiSeq4000 / MX3005P qPCR	MEGARes	Primer set of 36 ARGs	AMU-/HMU-AMR	AMU: no; HMU: yes
Loayza-Villa, et al. [22], 2021	qPCR	Power Soil DNA Isolation kit (Mo Bio, USA)	WaferGen SmartChip Real-Time PCR system	-	Primer set of 384 genes (338 ARGs and MGEs)	AMU-AMR	no
Muurinen, et al. [42], 2021	qPCR	Dneasy PowerLyzer PowerSoil DNA Isolation kit (Qiagen)	WaferGen SmartChip Real-Time PCR system	-	Primer set of 384 genes (338 ARGs and MGEs)	AMU-/HMU-AMR	AMU: yes; HMU: yes
Yue, et al. [41], 2021	qPCR	FastDNA Spin kit (MP Biomedicals)	StepOnePlus Real-Time PCR system (Thermo Scientific)	-	tet(G), tet(M), tet(T), tet(X), sul1, sul2, qnrA, qnrC, qnrD, ermA, ermC, ermX, intI1, intI2, ISCR1	AMU-/HMU-AMR	AMU: yes; HMU: no
N.S. = not specified
