# Supplementary material for: Insights on the effects of antimicrobial and heavy metal usage on the antimicrobial resistance profiles of pigs based on culture-independent studies
Source: Vet Res. 2023 Feb 23;54:14. doi: 10.1186/s13567-023-01143-3 (PMC9951463; doi:10.1186/s13567-023-01143-3)
Supplement: Supplementary file 2 — Additional file 2. Key observations indicating associations between AMU and AMR in identified studies undertaken in pig production. Table of found AMU associations with AMR in pig production. [file 13567_2023_1143_MOESM2_ESM.xlsx]

## Sheet: Additional file 2
Main observations	DNA extracts / Sample type	Analysis method	Treatment age	Treatment period	Treatment method	Treatment and concentrations	Reference
Aminoglycosides
· Aminoglycoside use associated with increase of ampA in pig and manure samples · Aminoglycoside use associated with tet(44), ant(6)’-I, and str(B) (co-selection)	Faecal samples (n = 20)	Metagenomics	Observational study (no information regarding treatment age or period was specified)		Oral / Parenteral	• Various antimicrobials were used on farms, including the antimicrobial classes: amphenicols, aminoglycosides, lincomycins, macrolides, penicillins (narrow and extended spectrum), sulfamethoxazoles/trimethoprims, tetracyclines, tiamulines, and others	[35]
· Aminoglycoside use associated with an increase of ARGs conferring aminoglycoside resistance [ARGs not specified]	Faecal samples, slurry, environmental swabs (n = 105)	Metagenomics	Observational study (farm samples were taken from pigs on a Spanish farms; no information regarding treatment method, age or period was specified)			• Various antimicrobials were used on farms, including the antimicrobial classes: beta-lactams, macrolides-lincosamides-streptogramins, phenicols, polymyxins, quinolones, and tetracyclines	[30]
Antifolates
· Antifolate use associated with increase of ARG abundance conferring multidrug resistance [ARGs not specified]	Faeces, nasal swabs (n = 24)	Shotgun metagenomics	Observational study (farm samples were taken from 6 week-old piglets and 3rd-parity sows on farms; no information regarding treatment method, age, or period was specified)			• Various antimicrobials were used on farms, mainly including the antimicrobial classes: antifolates (Trimidox), beta-lactams (Penicillin G, Ampicillin, Ceftiofur), tetracyclines (Biomycin), and amphenicols (Nuflor)	[33]
ASP250 (mix of chlortetracycline, sulfamethazine, and penicillin)
· ASP250 use associated with increase of ARG abundance conferring resistance to β-lactams, sulphonamides, and aminoglycosides (co-selection)	Faecal samples (n = 12)	qPCR / Metagenomics	18 weeks	3 weeks	In-feed (randomized study)	• ASP250 (mix of chlortetracycline [100 mg/kg], sulfamethazine [100 mg/kg], penicillin [50 mg/kg])	[38]
· ASP250 use associated with increase of ARG abundance conferring resistance to β-lactams and aminoglycosides (co-selection)	Ileum, cecum, mid-colon, faecal samples (n = 44)	Metagenomics	3 months	16 days	In-feed (randomized study)	• ASP250 (mix of chlortetracycline [100 mg/kg], sulfamethazine [100 mg/kg], penicillin [50 mg/kg])	[39]
· ASP250 use associated with increase of blaTEM, sul1, and aph(3’’)-Ib (co-selection)	Faecal samples, manure, composted manure, and soil amended with composted manure (n = 46)	qPCR	18 weeks (U.S. trial); N.S. (China trial)	3 weeks (U.S. trial); N.S. (China trial)	In-feed (observational study)	• ASP250 (mix of chlortetracycline [100 mg/kg], sulfamethazine [100 mg/kg], penicillin [50 mg/kg], U.S. trial) • N.S. for Chinese farms (concentrations of commonly used tetracyclines, sulphonamides, quinolone, copper, zinc, and arsenic were quantified in another study)	[46]
Beta-lactams
· Beta-lactam use associated with amphenicol resistance (co-selection)	Faecal samples (n = 176)	Shotgun metagenomics	Observational study (farm samples taken from pigs on European farms; no information regarding treatment method, age, or period was specified)			• Various antimicrobials were used on farms, mainly including the antimicrobial classes: beta-lactams, polymyxins, tetracyclines, macrolides, quinolones, and others	[28]
· Procaine penicillin G metaphylaxis associated with increase of ermB and tetW (co-selection)	Deep faecal swabs (n = 120)	qPCR	0 days (perinatal treatment)	Single dose	intramuscular injection (4 treatment and 1 control group; randomized study)	• ceftiofur crystalline free [5 mg/kg of body weight] • ceftiofur hydrochloride [5 mg/kg of body weight] • oxytetracycline [22 mg/kg of body weight] • procaine penicillin G [33,000 units/kg of body weight] • tulathromycin [2.5 mg/kg of body weight]	[44]
· Beta-lactam use associated with increase of ARG abundance conferring multidrug resistance [ARGs not specified]	Faeces, nasal swabs (n = 24)	Shotgun metagenomics	Observational study (farm samples were taken from 6 week-old piglets and 3rd-parity sows on farms; no information regarding treatment method, age, or period was specified)			• Various antimicrobials were used on farms, mainly including the antimicrobial classes: antifolates (Trimidox), beta-lactams (Penicillin G, Ampicillin, Ceftiofur), tetracyclines (Biomycin), and amphenicols (Nuflor)	[33]
Carbadox
· Carbadox use associated with increase of vat(E) and decrease of tetM, tetW, tet(32), erm(B), and ermT	Faecal samples (n = 22)	qPCR	19 days	33 days	In-feed (5 treatment and 1 control group; randomized study)	• Carbadox [55 ppm] • Mushroom powder (mixture of C. militaris and O. sinesis [300 ppm] • Copper sulphate [125 ppm] • Zinc oxide [3000 ppm (for first week); 2000 ppm (for the rest of the 33-day trial)]	[42]
Colistin
· Colistin use associated with increase of mcr-1 gene conferring colistin resistance · Escherichia genus correlated with mcr-1 (suggested main carrier of these genes/elements)	Fresh manure, wastewater, solid manure, fertilized soil, unfertilized soil, biogas slurry (n = 115)	qPCR	Observational study (farm samples were taken Chinese pig units; no information regarding treatment age or period was specified)		In-feed	• N.S. (comparison of 5 pig units before and after ban of colistin usage as feed additive)	[47]
· Co-occurrence of polymyxin (colistin) resistance with other ARGs (co-selection)	Publicly available metagenomic data (n = 278 pig gut metagenomes)	Metagenomics	Observational study (farm samples were taken from pigs on a Chinese farm (n = 78), French (n = 100) and Danish farms (n =100); no information regarding treatment methods, age, or period was specified)			• Pigs on Chinese farm exposed to various antimicrobials • Pigs on French farms were raised completely organically; subset of them raised using antimicrobials • Pigs on Danish farms were only exposed to antimicrobials at weaning	[29]
Macrolides
· Mix of oxytetracycline calcium, kitasamycin (macrolide antibiotic), and olaquindox (quindoxin antibiotic) use associated with an increase of ARG abundance conferring resistance to tetracycline (emrK and emrY)	Stomach, duodenum, jejunum, ileum, cecum, colon (n = 128)	16S rRNA gene amplicon sequencing & PICRUst	7 days	5 weeks	In-feed (randomized study)	• mix of oxytetracycline calcium [50 mg/kg], olaquindox [50 mg/kg], kitasamycin [50 mg/kg]	[37]
· Macrolide use associated with increase of erm(B) and erm(G)	Faecal samples (n = 20)	Metagenomics	Observational study (no information regarding treatment age or period was specified)		Oral / Parental	• Various antimicrobials were used on farms, including the antimicrobial classes: amphenicols, aminoglycosides, lincomycins, macrolides, penicillins (narrow and extended spectrum), sulfamethoxazoles/trimethoprims, tetracyclines, tiamulines, and others	[35]
· Macrolide use associated with increase in ARG abundance conferring resistance to macrolides · Macrolide resistance potentially associated with use of disinfectants · Cross-resistance mechanisms conferring macrolide and lincomycin/spectinomycin resistance	Faecal samples (n = 176)	Shotgun metagenomics	Observational study (farm samples taken from pigs on European farms; no information regarding treatment method, age, or period was specified)			• Various antimicrobials were used on farms, mainly including the antimicrobial classes: beta-lactams, polymyxins, tetracyclines, macrolides, quinolones, and others	[28]
· Single dose perinatal tulathromycin associated with increase of ermB and tetW (co-selection)	Deep faecal swabs (n = 120)	qPCR	0 days (perinatal treatment)	Single dose	intramuscular injection (5 treatment and 1 control group; randomized study)	• ceftiofur crystalline free [5 mg/kg of body weight] • ceftiofur hydrochloride [5 mg/kg of body weight] • oxytetracycline [22 mg/kg of body weight] • procaine penicillin G [33,000 units/kg of body weight] • tulathromycin [2.5 mg/kg of body weight]	[44]
· MLSP (macrolide, lincosamide, streptogramin, pleuromutilin) use associated with increase in ARG abundance conferring resistance to the same antimicrobial groups · Resistance to MLSP associated with the families Bacillaceae and Streptococcaceae (optrA), and Peptostreptococcaceae (cfr(c)) · MLP (macrolide, lincosamide, streptogramin) use associated with resistance to oxazolidinone and other antim…	Faecal samples, slurry, environmental swabs (n = 105)	Metagenomics	Observational study (farm samples were taken from pigs on a Spanish farms; no information regarding treatment method, age or period was specified)			• Various antimicrobials were used on farms, including the antimicrobial classes: beta-lactams, macrolides-lincosamides-streptogramins, phenicols, polymyxins, quinolones, and tetracyclines	[30]
Oxazolidinones
· Resistance to oxazolidinones associated with the families Bacillaceae and Streptococcaceae (optrA), and Peptostreptococcaceae (cfr(c))	Faecal samples, slurry, environmental swabs (n = 105)	Metagenomics	Observational study (farm samples were taken from pigs on a Spanish farms; no information regarding treatment method, age or period was specified)			• Various antimicrobials were used on farms, including the antimicrobial classes: beta-lactams, macrolides-lincosamides-streptogramins, phenicols, polymyxins, quinolones, and tetracyclines	[30]
Quindoxins
· Mix of oxytetracycline calcium, kitasamycin (macrolide antibiotic), and olaquindox (quindoxin antibiotic) use associated with an increase of ARG abundance conferring resistance to tetracycline (emrK and emrY)	Stomach, duodenum, jejunum, ileum, cecum, colon (n = 128)	16S rRNA gene amplicon sequencing & PICRUst	7 days	5 weeks	In-feed (randomized study)	• mix of oxytetracycline calcium [50 mg/kg], olaquindox [50 mg/kg], kitasamycin [50 mg/kg]	[29]
Quinolones / Fluoroquinolones
· Ciprofloxacin use associated with increase in ARG abundance conferring resistance to ciprofloxacin (qnrB, qnrS1, qnrS2)	Faecal samples (n = 16)	Shotgun metagenomics	Observational study (farm samples taken from pigs on 4 Chinese farms; no information regarding treatment method, age, or period was specified)			• N.S. (1 of 4 industrialized pig units did not use sulphamethoxazole-trimethoprim, which was also the only pig unit using ciprofloxacin)	[23]
Phenicols
· Amphenicol use associated with increase in ARG abundance conferring resistance to amphenicol	Faecal samples (n = 176)	Shotgun metagenomics	Observational study (farm samples taken from pigs on European farms; no information regarding treatment method, age, or period was specified)			• Various antimicrobials were used on farms, mainly including the antimicrobial classes: beta-lactams, polymyxins, tetracyclines, macrolides, quinolones, and others	[28]
· Phenicol use associated with resistance to oxazolidinone and other antimicrobial classes (cross- and co-selection)	Faecal samples, slurry, environmental swabs (n = 105)	Metagenomics	Observational study (farm samples were taken from pigs on a Spanish farms; no information regarding treatment method, age or period was specified)			• Various antimicrobials were used on farms, including the antimicrobial classes: beta-lactams, macrolides-lincosamides-streptogramins, phenicols, polymyxins, quinolones, and tetracyclines	[30]
Sulphonamides
· Sulphonamide use associated with increase in ARG abundance conferring resistance to sulfamethoxazole-trimethoprim	Faecal samples (n = 16)	Shotgun metagenomics	Observational study (farm samples taken from pigs on 4 Chinese farms; no information regarding treatment method, age, or period was specified)			• N.S. (1 of 4 industrialized pig units did not use sulphamethoxazole-trimethoprim, which was also the only pig unit using ciprofloxacin)	[23]
· Sulphonamide associated with increase of resistance to sulphonamide but also to macrolides (ermX) (co-selection)	Faecal samples (n = 107)	qPCR	Observational study (farm samples were taken from piglets (n =23), sows (n = 22), and finisher pigs (n = 62); no information regarding treatment methods, age, or period was specified)			• Quantification of tetracyclines, sulphonamides, fluoroquinolones, macrolides in faeces via liquid chromatography-triple quadrupole mass spectrometry (LC-MS)	[41]
Tetracyclines
· Chlortetracycline use in combination with or without copper associated with increase of tetA · Genetic links between tetA and blaCMY-2 observed (co-selection)	Faecal samples (n = 569)	Multiplex PCR & qPCR	35 days	3 weeks	In-feed (3 treatment and 1 control group; randomized study)	• copper [125 mg/kg] • chlortetracycline [550 mg/kg] • mix of copper [125 mg/kg] and chlortetracycline [550 mg/kg]	[45]
· Mix of oxytetracycline calcium, kitasamycin (macrolide antibiotic), and olaquindox (quindoxin antibiotic) use associated with an increase of ARG abundance conferring resistance to tetracycline (emrK and emrY)	Stomach, duodenum, jejunum, ileum, cecum, colon (n = 128)	16S rRNA gene amplicon sequencing & PICRUst	7 days	5 weeks	In-feed (randomized study)	• mix of oxytetracycline calcium [50 mg/kg], olaquindox [50 mg/kg], kitasamycin [50 mg/kg]	[37]
· Tetracycline use associated with increase of tet(44)	Faecal samples (n = 20)	Metagenomics	Observational study (no information regarding treatment age or period was specified)		Oral / Parental	• Various antimicrobials were used on farms, including antimicrobial classes: amphenicols, aminoglycosides, lincomycins, macrolides, penicillins (narrow and extended spectrum), sulfamethoxazoles/trimethoprims, tetracyclines, tiamulines, and others	[35]
· Oxytetracycline use associated with increase of ARG abundance conferring tetracycline, β-lactams, and multidrug resistance (co-selection)	Faecal samples (n = 46)	Metagenomics	32 days	7 days	In-feed (randomized study)	• oxytetracycline [40 mg/kg therapeutic]	[36]
· Tetracycline use associated with increase in ARG abundance conferring resistance to tetracycline	Faecal samples (n = 176)	Shotgun metagenomics	Observational study (farm samples taken from pigs on European farms; no information regarding treatment method, age, or period was specified)			• Various antimicrobials were used on farms, mainly including the antimicrobial classes: beta-lactams, polymyxins, tetracyclines, macrolides, quinolones, and others	[28]
· Tetracycline use associated with increase in ARG abundance conferring resistance to tetracycline · Resistance to tetracycline associated with Bacteroidaceae (tetQ), or members of the phyla Bacillota corrig. phyl. nov. (formerly: Firmicutes), including the family Streptococcaceae (tetL and tetM) · Associated with resistance to oxazolidinone and other antimicrobial classes (cross- and co-resistan…	Faecal samples, slurry, environmental swabs (n = 105)	Metagenomics	Observational study (farm samples were taken from pigs on a Spanish farms; no information regarding treatment method, age or period was specified)			• Various antimicrobials were used on farms, including the antimicrobial classes: beta-lactams, macrolides-lincosamides-streptogramins, phenicols, polymyxins, quinolones, and tetracyclines	[30]
· Chlortetracycline use associated with decrease in tetB	Faecal samples (n = 372)	Shotgun metagenomics & qPCR	4 days	25 weeks	Oral / In-feed (all animals treated; observational study)	• toltrazuril (30 mg/head; oral administered; at 4 d old) • zinc (2500 ppm; in-feed; between 4-6 weeks old) • acidified water (0.2%; between 3-7 weeks old) • chlortetracycline (300 ppm; in-feed; between 6-8 1/2 weeks old) • tylosin (100 ppm; in-feed; from 8 1/2 weeks old)	[43]
· Tetracycline use associated with increase of ARG abundance conferring tetracycline resistance [ARGs not specified]	Faeces, nasal swabs (n = 24)	Shotgun metagenomics	Observational study (farm samples were taken from 6 week-old piglets and 3rd-parity sows on farms; no information regarding treatment method, age, or period was specified)			• Various antimicrobials were used on farms, mainly including the antimicrobial classes: antifolates (Trimidox), beta-lactams (Penicillin G, Ampicillin, Ceftiofur), tetracyclines (Biomycin), and amphenicols (Nuflor)	[33]
N.S. = not specified
