# Supplementary material for: Insights on the effects of antimicrobial and heavy metal usage on the antimicrobial resistance profiles of pigs based on culture-independent studies
Source: Vet Res. 2023 Feb 23;54:14. doi: 10.1186/s13567-023-01143-3 (PMC9951463; doi:10.1186/s13567-023-01143-3)
Supplement: Supplementary file 3 — Additional file 3. Key observations indicating associations between HMU and AMR in identified studies undertaken in pig production. Table of found HMU associations with AMR in pig production. [file 13567_2023_1143_MOESM3_ESM.xlsx]

## Sheet: Additional file 3
Main observations	DNA extracts / Samples type	Analysis method	Treatment age	Treatment period	Treatment method	Treatment and concentrations	Reference
Arsenic
· Correlation between copper and arsenic with ARG diversity (co-selection)	Faecal samples (n = 28)	qPCR	Observational study (no information regarding treatment age or period was specified)		In-feed	• Florfenicol [4.9 or 16.5 µg/kg feed] • Sulfamethazine [0.2 µg/kg feed] • Sulfaisoidimidine [0.2 µg/kg feed] • Olaquindox [1.5, 32, 46.5, 934, or 1159 µg/kg feed] • Ofloxacin [0.5 µg/kg feed] • Nicarbazin [5.1 µg/kg feed] • Enrofloxacin [1.1 µg/kg feed] • Heavy metal concentrations per gram feed based on ICP-MS analysis: copper [6.1-186.3 µg], zinc [65.6-285.6 µg], cadmium [0.04-0.11 µg], lead […	[50]
Copper
· Use of high concentrations of copper sulphate associated with increase of tetP and tetB · Use of high concentrations of copper sulphate associated with increase of tetA and pcoD	Faecal samples (n = 569)	Multiplex PCR & qPCR	35 days	3 weeks	In-feed (3 treatment and 1 control group; randomized study)	• copper [125 mg/kg] • chlortetracycline [550 mg/kg] • mix of copper [125 mg/kg] and chlortetracycline [550 mg/kg]	[45]
· Correlation between copper and arsenic use with ARG diversity (copper and arsenic potential co-selective agents for specific ARGs)	Faecal samples (n = 28)	qPCR	Observational study (no information regarding treatment age or period was specified)		In-feed	• Florfenicol [4.9 or 16.5 µg/kg feed] • Sulfamethazine [0.2 µg/kg feed] • Sulfaisoidimidine [0.2 µg/kg feed] • Olaquindox [1.5, 32, 46.5, 934, or 1159 µg/kg feed] • Ofloxacin [0.5 µg/kg feed] • Nicarbazin [5.1 µg/kg feed] • Enrofloxacin [1.1 µg/kg feed] • Heavy metal concentrations per gram feed based on ICP-MS analysis: copper [6.1-186.3 µg], zinc [65.6-285.6 µg], cadmium [0.04-0.11 µg], lead […	[50]
· Copper sulphate use associated with increase of tetM and vat(E)	Faecal samples (n = 22)	qPCR	19 days	33 days	In-feed (4 treatment and 1 control group; randomized study)	• Carbadox [55 ppm] • Mushroom powder (mixture of C. militaris and O. sinesis [300 ppm] • Copper sulphate [125 ppm] • Zinc oxide [3000 ppm (for first week); 2000 ppm (for the rest of the 33-day trial)]	[42]
Zinc
· Use of therapeutic concentrations of zinc oxide associated with an increase in aph(3’’)-Ib, blaROB, pat(A), lnu(C), and arnA · Use of dietary concentrations of zinc oxide and zinc lysate associated with increase in cfxA2 and erm(G) · Zinc treatment may co-select for some ARGs (co-selection)	Colon content (n = 24)	Shotgun metagenomics	25 ± 1 days	3 weeks	In-feed (4 treatment groups; randomized study)	• zinc oxide [40 ppm; dietary] • zinc oxide [110 ppm; dietary] • zinc oxide [2500 ppm; therapeutic] • zinc lysinate [110 ppm; dietary]	[49]
· Acidified water in combination with zinc associated with increase in ARG abundance conferring cross-class resistance (35 of 77 ARGs associated with cross-class resistance, solely found pens of young piglets)	Faecal samples (n = 372)	Shotgun metagenomics & qPCR	4 days	25 weeks	Oral / In-feed (all animals treated; observational study)	• toltrazuril (30 mg/head; oral administered; at 4 d old) • zinc (2500 ppm; in-feed; between 4-6 weeks old) • acidified water (0.2%; between 3-7 weeks old) • chlortetracycline (300 ppm; in-feed; between 6-8 1/2 weeks old) • tylosin (100 ppm; in-feed; from 8 1/2 weeks old)	[43]
· Zinc oxide use associated with increase of tetM and vat(E)	Faecal samples (n = 22)	qPCR	19 days	33 days	In-feed (4 treatment and 1 control group; randomized study)	• Carbadox [55 ppm] • Mushroom powder (mixture of C. militaris and O. sinesis [300 ppm] • Copper sulphate [125 ppm] • Zinc oxide [3000 ppm (for first week); 2000 ppm (for the rest of the 33-day trial)]	[42]
